# Supplementary material for: B-Cell ST6Gal1/Neuraminidase 1 Ratios Inversely Predict the Combined Remission and Low-Disease-Activity Subgroup with DAS28-MCP-1 and SDAI Scores for Rheumatoid Arthritis
Source: Int J Mol Sci. 2025 Aug 25;26(17):8226. doi: 10.3390/ijms26178226 (PMC12427851; doi:10.3390/ijms26178226)
Supplement: Supplementary file 1 [file ijms-26-08226-s001.zip]

Archive with 1 entries (1 files):
- ijms-3733966-supplementary.pdf
